# Supplementary material for: Field Investigation of Effect of Plants on Cracks of Compacted Clay Covers at a Contaminated Site
Source: Int J Environ Res Public Health. 2022 Jun 13;19(12):7248. doi: 10.3390/ijerph19127248 (PMC9223466; doi:10.3390/ijerph19127248)
Supplement: Supplementary file 1 [file ijerph-19-07248-s001.zip]

Archive with 1 entries (1 files):
- ijerph-1731989-supplementary.pdf
